# Supplementary material for: Multiscale Coupling From Mastication to Retronasal Aroma Perception: The PG‐DTCFN Model and Multiphysics Simulation
Source: Adv Sci (Weinh). 2026 Jul 17:e76523. Online ahead of print. doi: 10.1002/advs.76523 (PMC13379262; doi:10.1002/advs.76523)
Supplement: Supplementary file 2 — Supporting File 2: advs76523‐sup‐0002‐VideoS1‐S3.zip. [file ADVS-9999-e76523-s001.zip]

Archive with 3 entries (3 files):
- VIDEO S1.mp4
- VIDEO S2.mp4
- VIDEO S3.mp4
